# Supplementary material for: Differential Diagnosis of Tuberculosis and Sarcoidosis by Immunological Features Using Machine Learning
Source: Diagnostics (Basel). 2024 Sep 30;14(19):2188. doi: 10.3390/diagnostics14192188 (PMC11476257; doi:10.3390/diagnostics14192188)
Supplement: Supplementary file 1 [file diagnostics-14-02188-s001.zip]

Archive with 1 entries (1 files):
- diagnostics-3180121-Supplementary File.pdf
